# Supplementary material for: Vitamin D Supplementation and Mental Health in Inflammatory Bowel Diseases and Irritable Bowel Syndrome Patients: A Systematic Review
Source: Nutrients. 2021 Oct 19;13(10):3662. doi: 10.3390/nu13103662 (PMC8540769; doi:10.3390/nu13103662)
Supplement: Supplementary file 1 [file nutrients-13-03662-s001.zip]

Archive with 1 entries (1 files):
- nutrients-1398200-supplementary.pdf
